# Supplementary material for: Oral Antiviral Defense: Saliva- and Beverage-like Hypotonicity Dynamically Regulate Formation of Membraneless Biomolecular Condensates of Antiviral Human MxA in Oral Epithelial Cells
Source: Cells. 2024 Mar 28;13(7):590. doi: 10.3390/cells13070590 (PMC11011872; doi:10.3390/cells13070590)
Supplement: Supplementary file 1 [file cells-13-00590-s001.zip]

Archive with 1 entries (1 files):
- cells-2895560-supplementary.pdf
